# Supplementary material for: The Prognostic Value of Preoperative Systemic Inflammatory Response Index (SIRI) in Patients With High-Grade Glioma and the Establishment of a Nomogram
Source: Front Oncol. 2021 May 14;11:671811. doi: 10.3389/fonc.2021.671811 (PMC8162213; doi:10.3389/fonc.2021.671811)
Supplement: Supplementary file 1 [file DataSheet_1.xls]

## Sheet: Sheet1
Age (years old)	Sex (0=female, 1=male）	Histology (1=AA, 2=AO, 3=GBM, 4=NOS)	WHO stage	Main location						No. of glioma (0=single, 1=multiple)	Extent of resection (0=PR, 1=STR, 2=NTR, 3=GTR）	Extent of resection (0=PR+STR, 1=NTR+GTR）	IDH mutation (0=no, 1=yes)	MGMT methylation (0=no, 1=yes)	1p19q co-deletion (0=no, 1=yes)	ATRX mutation (0=no, 1=yes)	TP53 (0=no, 1=yes)	Ki-67	Epilepsy before surgery (0=no, 1=yes)	Relapse by low grade (0=no, 1=yes)	Preoperative neutrophil (10^9/L)	Preoperative lymphocyte (10^9/L)	Preoperative monocyte (10^9/L)	Preoperative platelet (10^9/L)	Preoperative SIRI	Preoperative NLR	Preoperative MLR	Preoperative PLR	Preoperative SIRI (0=≤1.26, 1=＞1.26)	Preoperative NLR (0=≤3.31, 1=＞3.31)	Preoperative MLR (0=≤0.20, 1=＞0.20)	Preoperative PLR (0=≤194, 1=＞194)	Status (0=alive, 1=death)	OS (months)
				frontal (0=no, 1=yes)	parietal (0=no, 1=yes)	occipital (0=no, 1=yes)	temporal (0=no, 1=yes)	insular (0=no, 1=yes)	other (0=no, 1=yes)
29	0	3	4	1	0	0	0	0	0	0	2	1	1	1	0	0	1	15	1	1	11.34	0.54	0.46	37	9.66	21	0.851852	68.5185	1	1	1	0	0	81
27	0	3	4	1	0	0	0	0	0	0	3	1	1	1	0	0	1	30	1	0	5.09	2.02	0.46	193	1.15911	2.5198	0.227723	95.5446	0	0	1	0	0	77
65	1	3	4	0	1	1	1	0	0	0	2	1	1	1	0	0	1	20	0	0	13.18	1.49	0.71	215	6.2804	8.84564	0.47651	144.295	1	1	1	0	1	23
54	1	4	3	1	1	0	1	0	0	0	2	1	1	1	0	0	0	5	0	0	6.09	0.77	0.09	205	0.711818	7.90909	0.116883	266.234	0	1	0	1	0	73
47	1	3	4	1	0	0	0	0	0	0	3	1	0	0	0	0	0	65	1	0	9.77	3.55	0.79	250	2.17417	2.75211	0.222535	70.4225	1	0	1	0	1	7
67	0	2	3	1	0	0	0	0	0	1	1	0	1	1	1	0	1	30	0	0	3.26	2.02	0.25	117	0.403465	1.61386	0.123762	57.9208	0	0	0	0	1	24
39	0	3	4	1	1	1	0	0	0	1	3	1	0	0	0	0	0	15	0	0	4.36	1.27	0.5	247	1.71654	3.43307	0.393701	194.488	1	1	1	1	1	6
47	0	3	4	1	0	0	0	0	0	0	3	1	1	1	0	0	1	40	0	0	8.72	1.91	0.93	120	4.24586	4.56545	0.486911	62.8272	1	1	1	0	1	28
44	0	1	3	1	0	0	0	0	0	0	3	1	1	1	0	1	1	5	0	0	4.1	0.92	0.5	178	2.22826	4.45652	0.543478	193.478	1	1	1	0	1	59
58	0	3	4	1	1	1	0	0	0	1	2	1	0	0	0	0	0	10	0	0	5.11	1.41	0.39	297	1.4134	3.62411	0.276596	210.638	1	1	1	1	1	3
30	0	1	3	1	0	0	0	0	1	1	0	0	1	0	0	1	1	10	0	0	11.96	2.93	0.89	313	3.6329	4.08191	0.303754	106.826	1	1	1	0	1	12
68	1	1	3	0	0	0	1	0	1	0	3	1	1	1	0	1	1	5	1	0	5.85	2.05	0.52	141	1.4839	2.85366	0.253659	68.7805	1	0	1	0	1	21
63	0	3	4	1	0	0	0	0	0	0	3	1	0	0	0	0	0	30	0	0	4.17	2.25	0.39	178	0.7228	1.85333	0.173333	79.1111	0	0	0	0	1	7
42	1	1	3	1	0	0	0	0	0	0	3	1	1	1	0	1	1	40	1	0	2.03	2.01	0.37	220	0.373682	1.00995	0.18408	109.453	0	0	0	0	1	32
49	0	3	4	1	0	0	0	0	0	0	3	1	0	0	0	0	0	NR	0	0	3.79	1.65	0.27	164	0.620182	2.29697	0.163636	99.3939	0	0	0	0	1	12
34	1	1	3	1	0	0	0	0	0	0	3	1	0	1	0	1	1	8	1	0	6.33	1.59	0.6	285	2.38868	3.98113	0.377358	179.245	1	1	1	0	0	66
50	0	1	3	0	0	1	1	0	1	0	1	0	1	1	0	1	1	15	0	0	2.32	1.66	0.23	225	0.321446	1.39759	0.138554	135.542	0	0	0	0	1	35
35	0	2	3	1	0	0	1	0	0	0	2	1	1	0	1	0	1	15	0	0	2.85	2.08	0.42	196	0.575481	1.37019	0.201923	94.2308	0	0	0	0	0	66
60	1	2	3	1	0	0	0	0	0	0	3	1	1	1	1	0	1	8	1	0	3.5	1.53	0.28	176	0.640523	2.28758	0.183007	115.033	0	0	0	0	0	65
38	1	1	3	0	1	0	0	0	0	0	3	1	1	0	0	1	1	5	1	0	3.1	1.4	0.4	199	0.885714	2.21429	0.285714	142.143	0	0	1	0	0	65
73	1	3	4	1	0	0	0	0	1	1	1	0	1	0	0	0	1	30	1	0	2.56	1.53	0.29	149	0.485229	1.6732	0.189542	97.3856	0	0	0	0	1	8
18	0	3	4	0	1	0	1	0	0	0	3	1	0	0	0	0	0	30	0	0	3.18	2	0.55	161	0.8745	1.59	0.275	80.5	0	0	1	0	0	64
51	0	1	3	1	0	0	0	0	0	0	2	1	1	1	0	1	1	5	0	0	4.03	2.14	0.36	243	0.677944	1.88318	0.168224	113.551	0	0	0	0	0	63
51	1	3	4	1	0	0	1	0	0	1	3	1	0	0	0	0	0	50	0	0	3.52	1.7	0.38	286	0.786824	2.07059	0.223529	168.235	0	0	1	0	1	12
67	1	4	3	0	1	0	0	0	0	0	3	1	1	0	0	0	0	70	0	0	5.91	1.16	0.29	228	1.4775	5.09483	0.25	196.552	1	1	1	1	1	15
35	1	2	3	1	0	0	1	0	0	0	2	1	1	1	1	0	1	20	1	0	5.26	1.66	0.45	288	1.4259	3.16867	0.271084	173.494	1	0	1	0	0	58
25	0	3	4	0	0	0	0	0	1	0	3	1	1	1	0	0	1	15	0	0	3.65	2.23	0.86	157	1.40762	1.63677	0.38565	70.4036	1	0	1	0	0	57
35	0	3	4	0	0	0	0	0	1	0	3	1	1	1	0	0	1	40	0	0	6.91	0.44	0.47	236	7.38114	15.7045	1.06818	536.364	1	1	1	1	1	32
59	1	3	4	1	0	0	0	0	0	0	3	1	1	1	0	0	1	40	1	0	4.19	1.27	0.46	203	1.51764	3.29921	0.362205	159.843	1	0	1	0	0	54
73	0	3	4	1	0	0	0	0	0	0	1	0	0	1	0	0	0	15	0	0	4.8	1.95	0.59	272	1.45231	2.46154	0.302564	139.487	1	0	1	0	1	12
59	1	3	4	0	1	1	1	0	0	0	3	1	0	1	0	0	1	20	0	0	3.59	1.6	0.56	182	1.2565	2.24375	0.35	113.75	0	0	1	0	0	51
53	1	1	3	0	0	0	1	0	0	0	0	0	1	0	0	1	1	10	0	0	7.33	1.68	0.51	137	2.22518	4.3631	0.303571	81.5476	1	1	1	0	1	6
39	0	3	4	1	0	0	0	0	0	0	1	0	0	0	0	0	1	40	0	0	6.28	1.86	0.31	287	1.04667	3.37634	0.166667	154.301	0	1	0	0	1	14
47	1	2	3	1	0	0	0	0	0	0	1	0	1	1	1	0	1	10	1	1	4.18	1.22	0.42	149	1.43902	3.42623	0.344262	122.131	1	1	1	0	1	38
56	1	1	3	1	0	0	0	0	0	0	3	1	1	0	0	1	1	15	0	0	3.12	1.69	0.42	213	0.775385	1.84615	0.248521	126.036	0	0	1	0	1	20
54	1	3	4	1	0	0	0	0	0	0	3	1	0	1	0	0	0	20	0	0	3.54	1.98	0.45	220	0.804545	1.78788	0.227273	111.111	0	0	1	0	0	48
66	1	3	4	0	0	0	1	0	0	1	3	1	0	0	0	0	0	15	1	0	3.39	0.94	0.33	140	1.19011	3.60638	0.351064	148.936	0	1	1	0	1	10
53	1	1	3	0	1	0	0	0	0	0	3	1	0	1	0	0	1	5	0	0	4.65	2.58	0.49	199	0.88314	1.80233	0.189922	77.1318	0	0	0	0	0	46
79	1	3	4	1	1	0	0	0	0	0	3	1	0	0	0	0	0	30	0	0	3.43	0.96	0.29	107	1.03615	3.57292	0.302083	111.458	0	1	1	0	1	14
51	1	3	4	1	0	0	0	0	0	0	2	1	0	1	0	0	1	10	0	0	7.34	1.87	0.7	164	2.74759	3.92513	0.374332	87.7005	1	1	1	0	1	22
49	1	2	3	1	0	0	0	0	0	0	2	1	1	0	1	0	1	5	1	0	3.06	1.71	0.26	205	0.465263	1.78947	0.152047	119.883	0	0	0	0	0	45
48	1	1	3	1	0	0	0	0	0	0	3	1	1	1	0	1	1	5	1	0	3.6	1.3	0.4	194	1.10769	2.76923	0.307692	149.231	0	0	1	0	0	43
34	0	1	3	0	0	0	1	1	0	0	1	0	1	0	0	1	1	5	1	0	1.39	1.27	0.2	146	0.218898	1.09449	0.15748	114.961	0	0	0	0	0	42
52	0	3	4	1	0	0	1	1	0	0	3	1	1	0	0	0	1	30	0	0	5.38	1.81	0.55	222	1.63481	2.97238	0.303867	122.652	1	0	1	0	1	16
36	1	1	3	0	0	0	1	0	0	0	3	1	0	1	0	1	1	10	0	0	3.15	2.81	0.35	250	0.392349	1.121	0.124555	88.968	0	0	0	0	0	42
47	1	2	3	1	0	0	0	0	0	0	3	1	1	1	1	0	1	10	1	0	3.4	1.66	0.26	122	0.53253	2.04819	0.156627	73.494	0	0	0	0	0	41
51	1	3	4	0	1	1	0	0	0	0	2	1	0	0	0	0	1	20	0	0	7.04	1.59	0.41	175	1.81535	4.42767	0.257862	110.063	1	1	1	0	1	14
61	1	3	4	0	0	0	1	1	0	0	2	1	0	0	0	0	1	20	1	0	7.31	1.5	0.77	225	3.75247	4.87333	0.513333	150	1	1	1	0	1	14
46	1	3	4	1	0	0	0	0	0	0	2	1	0	0	0	0	0	20	0	0	8.22	1.69	0.7	297	3.40473	4.86391	0.414201	175.74	1	1	1	0	1	17
71	1	2	3	1	0	0	0	0	0	0	3	1	1	0	1	0	0	10	0	0	3.32	1.72	0.48	89	0.926512	1.93023	0.27907	51.7442	0	0	1	0	1	21
46	0	1	3	1	0	0	0	0	0	0	3	1	1	1	0	1	1	8	0	0	4.4	2.45	0.55	247	0.987755	1.79592	0.22449	100.816	0	0	1	0	0	37
59	1	3	4	0	1	1	0	0	0	0	3	1	1	1	0	0	1	30	0	0	3.13	1.27	0.27	118	0.665433	2.46457	0.212598	92.9134	0	0	1	0	1	35
60	0	3	4	1	1	0	0	0	0	0	3	1	1	1	0	0	1	20	0	0	4.08	0.98	0.33	233	1.37388	4.16327	0.336735	237.755	1	1	1	1	1	21
53	1	3	4	1	1	0	0	0	0	0	3	1	1	1	0	0	1	15	0	0	5.81	2.83	1.58	163	3.24375	2.053	0.558304	57.5972	1	0	1	0	1	34
45	0	3	4	1	0	0	0	0	0	0	3	1	1	1	0	0	1	15	0	0	8.78	0.84	0.05	291	0.522619	10.4524	0.0595238	346.429	0	1	0	1	0	33
45	1	3	4	0	1	0	1	0	0	0	3	1	1	1	0	0	1	15	0	0	6.08	1.48	0.5	193	2.05405	4.10811	0.337838	130.405	1	1	1	0	0	33
60	1	1	3	0	0	1	0	0	0	0	3	1	0	1	0	0	1	15	0	0	4.27	2.17	0.4	287	0.787097	1.96774	0.184332	132.258	0	0	0	0	1	22
65	1	3	4	0	0	1	0	0	0	0	1	0	0	0	0	0	1	40	0	0	3.8	1.61	0.56	190	1.32174	2.36025	0.347826	118.012	1	0	1	0	1	3
59	0	3	4	0	1	0	0	0	0	0	3	1	0	0	0	0	0	30	0	0	2.51	1.16	0.28	176	0.605862	2.16379	0.241379	151.724	0	0	1	0	1	17
69	0	3	4	0	1	0	0	0	0	0	3	1	0	0	0	0	0	10	0	0	3.73	1.26	0.3	191	0.888095	2.96032	0.238095	151.587	0	0	1	0	0	31
66	1	3	4	1	0	0	0	0	1	0	1	0	0	0	0	0	1	30	0	0	4.02	1.8	0.37	182	0.826333	2.23333	0.205556	101.111	0	0	1	0	1	6
44	0	1	3	0	0	0	0	0	1	0	3	1	1	1	0	0	1	10	0	0	9.14	0.9	0.85	161	8.63222	10.1556	0.944444	178.889	1	1	1	0	0	30
57	0	3	4	0	1	0	0	0	0	0	3	1	0	0	0	0	1	20	1	0	2.79	1.53	0.37	187	0.674706	1.82353	0.24183	122.222	0	0	1	0	1	7
54	1	3	4	1	1	0	0	0	0	0	3	1	0	0	0	0	1	20	0	0	3.79	1.05	0.43	213	1.5521	3.60952	0.409524	202.857	1	1	1	1	1	8
64	0	3	4	1	0	0	0	0	0	0	3	1	0	1	0	0	0	70	0	0	4.02	3.19	0.45	183	0.567085	1.26019	0.141066	57.3668	0	0	0	0	0	28
52	0	3	4	0	0	0	1	0	0	0	3	1	0	0	0	0	1	20	0	0	3.33	2.1	0.39	132	0.618429	1.58571	0.185714	62.8571	0	0	0	0	1	8
43	0	1	3	1	0	0	0	0	0	0	3	1	1	0	0	1	1	6	1	0	3.09	1.49	0.49	227	1.01617	2.07383	0.328859	152.349	0	0	1	0	0	28
31	0	3	4	0	0	0	0	0	1	0	3	1	0	0	0	1	1	20	0	0	5.63	1.6	0.54	315	1.90013	3.51875	0.3375	196.875	1	1	1	1	1	14
35	1	3	4	0	0	0	1	0	0	0	3	1	0	0	0	1	1	40	0	0	3.71	2.24	0.55	264	0.910937	1.65625	0.245536	117.857	0	0	1	0	1	24
23	1	3	4	0	1	1	0	0	1	0	2	1	0	1	0	1	1	25	0	0	7.26	0.96	0.09	209	0.680625	7.5625	0.09375	217.708	0	1	0	1	1	22
32	0	3	4	1	0	0	1	0	1	0	3	1	1	1	0	0	1	70	0	0	10.81	1.4	0.82	244	6.33157	7.72143	0.585714	174.286	1	1	1	0	1	15
44	0	3	4	0	1	0	0	0	0	0	3	1	0	0	0	0	0	40	0	0	7.89	1.41	0.71	281	3.97298	5.59574	0.503546	199.291	1	1	1	1	1	11
49	1	2	3	0	0	0	1	0	0	0	3	1	1	1	1	0	1	10	0	0	6.95	1.97	0.82	214	2.89289	3.52792	0.416244	108.629	1	1	1	0	1	22
60	1	3	4	0	0	0	0	0	1	0	3	1	0	0	0	0	1	20	0	0	7.6	1.61	0.78	276	3.68199	4.7205	0.484472	171.429	1	1	1	0	1	12
31	1	3	4	1	0	0	0	0	1	0	3	1	0	0	0	1	0	20	0	0	2.29	1.7	0.43	197	0.579235	1.34706	0.252941	115.882	0	0	1	0	0	22
55	1	2	3	1	0	0	0	0	0	0	3	1	1	1	1	0	1	40	0	0	4.05	1.28	0.6	213	1.89844	3.16406	0.46875	166.406	1	0	1	0	0	22
51	1	2	3	1	0	0	0	0	0	0	3	1	1	1	1	0	1	40	0	0	8.76	2.65	1.26	237	4.16513	3.30566	0.475472	89.434	1	0	1	0	0	22
50	0	1	3	1	0	0	0	0	1	0	3	1	1	1	0	1	1	20	0	0	4.12	2.36	0.53	281	0.925254	1.74576	0.224576	119.068	0	0	1	0	0	21
49	1	3	4	1	0	0	0	0	0	0	3	1	0	0	0	0	1	20	0	0	5.8	1.85	0.71	192	2.22595	3.13514	0.383784	103.784	1	0	1	0	0	21
37	0	2	3	1	0	0	0	0	0	0	3	1	1	0	1	0	1	30	1	0	4.49	1.7	0.59	147	1.55829	2.64118	0.347059	86.4706	1	0	1	0	0	21
61	0	3	4	1	0	0	0	0	0	0	1	0	1	1	0	0	1	10	0	0	6.37	1.78	0.49	200	1.75354	3.57865	0.275281	112.36	1	1	1	0	1	8
46	0	3	4	1	0	0	0	0	0	0	3	1	1	0	0	0	1	30	0	0	4.97	2.45	0.48	219	0.973714	2.02857	0.195918	89.3878	0	0	0	0	0	20
61	0	3	4	1	1	0	0	0	0	1	3	1	0	0	0	0	1	15	0	0	4.34	1.63	0.46	213	1.22479	2.66258	0.282209	130.675	0	0	1	0	0	19
52	1	3	4	0	0	0	1	0	0	0	3	1	0	1	0	0	1	50	0	0	5.29	1.64	1.11	238	3.58043	3.22561	0.676829	145.122	1	0	1	0	1	18
70	0	3	4	0	0	0	0	0	0	0	3	1	0	0	0	0	1	50	0	0	6.01	2.28	0.7	152	1.84518	2.63596	0.307018	66.6667	1	0	1	0	0	18
49	0	1	3	1	0	0	0	0	0	0	3	1	1	0	0	1	1	30	0	0	8.69	0.31	0.14	139	3.92452	28.0323	0.451613	448.387	1	1	1	1	1	17
73	0	3	4	1	0	0	0	0	0	0	3	1	0	0	0	0	1	20	0	0	4.72	1.16	0.48	194	1.9531	4.06897	0.413793	167.241	1	1	1	0	0	17
45	1	1	3	1	0	0	0	0	0	0	3	1	1	0	0	0	1	15	0	0	5.96	1.54	0.62	230	2.39948	3.87013	0.402597	149.351	1	1	1	0	0	16
26	1	1	3	1	0	0	0	0	0	0	3	1	1	0	0	1	1	10	1	0	3.78	1.81	0.55	220	1.14862	2.0884	0.303867	121.547	0	0	1	0	0	16
44	0	2	3	1	0	0	0	0	0	0	3	1	1	0	1	0	1	15	1	0	2.94	2.27	0.33	286	0.427401	1.29515	0.145374	125.991	0	0	0	0	0	16
40	1	2	3	0	0	0	1	0	0	0	3	1	1	1	1	0	1	60	0	0	9.39	6.56	1.18	352	1.68905	1.4314	0.179878	53.6585	1	0	0	0	0	15
44	0	3	4	1	0	0	0	0	0	0	3	1	0	0	0	0	1	45	1	0	8.79	1.61	0.57	182	3.11199	5.45963	0.354037	113.043	1	1	1	0	1	9
56	1	2	3	1	0	0	0	0	0	0	3	1	1	0	1	0	1	60	0	0	4.39	2.16	0.56	227	1.13815	2.03241	0.259259	105.093	0	0	1	0	0	15
51	1	1	3	1	0	0	1	1	0	0	0	0	0	0	0	0	0	10	0	0	3.4	1.41	0.42	220	1.01277	2.41135	0.297872	156.028	0	0	1	0	0	15
24	0	3	4	1	0	0	0	0	0	0	3	1	0	0	0	1	1	60	1	0	3.2	3.03	0.64	261	0.675908	1.05611	0.211221	86.1386	0	0	1	0	0	15
43	1	3	4	0	0	1	0	0	0	0	3	1	0	0	0	0	1	30	0	0	3.49	1.53	0.39	197	0.889608	2.28105	0.254902	128.758	0	0	1	0	1	6
36	0	3	4	1	0	0	0	0	0	0	3	1	1	0	0	0	0	20	0	0	7.52	1.26	0.64	323	3.81968	5.96825	0.507937	256.349	1	1	1	1	1	12
55	1	3	4	1	1	0	0	0	0	1	0	0	0	0	0	0	1	30	1	0	7.14	3.14	0.69	251	1.56898	2.27389	0.219745	79.9363	1	0	1	0	1	3
43	0	2	3	1	0	0	0	0	0	0	3	1	1	0	1	0	0	35	0	0	2.67	1.79	0.51	211	0.760726	1.49162	0.284916	117.877	0	0	1	0	0	13
65	1	3	4	0	0	1	1	0	0	0	3	1	0	0	0	0	0	20	0	0	2.78	1.32	0.05	93	0.105303	2.10606	0.0378788	70.4545	0	0	0	0	0	13
43	0	3	4	1	0	0	0	0	0	0	3	1	1	0	0	0	0	20	0	0	6.64	1.38	0.49	342	2.35768	4.81159	0.355072	247.826	1	1	1	1	1	9
78	0	2	3	0	1	1	1	0	0	0	3	1	1	0	1	0	0	20	0	0	5.4	2.2	0.54	243	1.32545	2.45455	0.245455	110.455	1	0	1	0	0	11
21	1	3	4	1	0	0	0	0	0	0	3	1	0	0	0	1	1	40	0	0	4.82	0.89	0.08	267	0.433258	5.41573	0.0898876	300	0	1	0	1	0	11
64	1	3	4	0	1	1	0	0	0	0	1	0	1	0	0	0	1	15	0	0	6.31	1.71	0.32	152	1.18082	3.69006	0.187135	88.8889	0	1	0	0	0	10
52	1	2	3	1	0	0	1	1	0	0	3	1	1	0	1	0	0	15	1	0	6.37	2.42	0.57	167	1.50037	2.63223	0.235537	69.0083	1	0	1	0	0	9
AA: anaplastic astrocytomas, AO: anaplastic oligodendrogliomas, GBM: glioblastoma, M: mean, MLR: monocyte-lymphocyte ratio, N: number, NLR: neutrophil-lymphocyte ratio, No.: number, NOS: not otherwised speccified, NR: not reported, PLR: platelet-lymphocyte ratio, SIRI: systemic inflammatory response index.
